# Supplementary material for: Omentin-1 alleviate interleukin-1β(IL-1β)-induced nucleus pulposus cells senescence
Source: Bioengineered. 2022 Jun 15;13(5):13849–59. doi: 10.1080/21655979.2022.2084495 (PMC9275897; doi:10.1080/21655979.2022.2084495)
Supplement: Supplemental Material [file KBIE_A_2084495_SM8597.zip]

Archive with 5 entries (4 files):
- supplementary/
- supplementary/Fig S1.tif
- supplementary/Fig3 flow cytometry.zip
- supplementary/Original Images of WB.zip
- supplementary/Table S1.xlsx
