# Supplementary material for: Omentin-1 alleviate interleukin-1β(IL-1β)-induced nucleus pulposus cells senescence
Source: Bioengineered. 2022 Jun 15;13(5):13849–59. doi: 10.1080/21655979.2022.2084495 (PMC9275897; doi:10.1080/21655979.2022.2084495)
Supplement: Supplemental Material [file KBIE_A_2084495_SM8597.zip › supplementary/Table S1.xlsx]

## Sheet: Sheet1
Gene (Homo)		Sequence(5'-3')
GAPDH	F	AATGGGCAGCCGTTAGGAAA
	R	GCGCCCAATACGACCAAATC
Omentin-1	F	GAGCCCAGAAAAACAGCATC
	R	CGTTGGCTGCTCTCTCGTTA
SIRT1	F	TGCCGGAAACAATACCTCCA
	R	AGACACCCCAGCTCCAGTTA
Aggrecan	F	ACAATGCCCAAGACTACCAG
	R	GTGCCAGATCATCACCACA
Collagen Ⅱ	F	TCCCAGAACATCACCTACCAC
	R	CCATCCTTCAGGGCAGTGTA
P16	F	CCCGCTTTGGTAGTTTTCAT
	R	TTATTTGAGCTTTGGTTCTG
P53	F	GGAAATCTCACCCCATCCCA
	R	AAGGCCTTCTGTGAGTCCTC
MMP13	F	GGAAGACCTCCAGTTTGCAGAGC
	R	GCTGCATTCTCCTTCAGGATTCC
ADAMT5	F	AGTTTGCCTATCGTCACTGTAAT
	R	GTAGATGGCCCTCTTCCCT
